# Supplementary material for: Earlier Morning Arrival to Pollen-Rewarding Flowers May Enable Feral Bumble Bees to Successfully Compete with Local Bee Species and Expand Their Distribution Range in a Mediterranean Habitat
Source: Insects. 2022 Sep 7;13(9):816. doi: 10.3390/insects13090816 (PMC9503872; doi:10.3390/insects13090816)
Supplement: Supplementary file 1 [file insects-13-00816-s001.zip]

Archive with 1 entries (1 files):
- insects-1834176-supplementary.pdf
